# Supplementary material for: Can eosinophilia and neutrophil–lymphocyte ratio predict hospitalization in asthma exacerbation?
Source: Allergy Asthma Clin Immunol. 2021 Feb 10;17:16. doi: 10.1186/s13223-021-00512-x (PMC7874466; doi:10.1186/s13223-021-00512-x)
Supplement: Supplementary file 1 — Additional file 1. Patients' data on demographic characteristics and laboratory findings. [file 13223_2021_512_MOESM1_ESM.xlsx]

## Sheet: eosinophilic_asthma_data
ID	gender	age	admission_day	Antibiotic	neutr_percent	eosinophil_count	REC_eosinophil	neutr_count	REC_neutr5000	REC_eosinophil150	REC_eosinophil300	REC_eosinophil400	NLR	REC_NLR	group_hospitalized_opd	eosinophil_hospitalized_opd
1	1	1.5	5	1	40.4	855.6	2	3716.8	1	2	2	2	0.803181	1	1	2
2	1	1	2	0	29.7	647.4	2	2465.1	1	2	2	2	0.4752	1	1	2
3	2	8	6	1	86.6	778.4	2	12037.4	2	2	2	2	11.3947	2	1	2
4	1	3	3	1	73.9	503.1	2	9533.1	2	2	2	2	3.32883	2	1	2
5	1	14	3	0	41	50	1	2050	1	1	1	1	0.891304	1	1	1
6	1	14	3	1	89.4	407.5	1	14572.2	2	2	2	2	11.037	2	1	1
7	1	4	7	1	56.6	1584	4	9339	2	2	2	2	1.67456	1	1	4
8	1	2	5	1	17	138	1	2346	1	1	1	1	0.21519	1	1	1
9	1	5	1	1	78.4	1226.1	3	14347.2	2	2	2	2	5.26174	2	1	3
10	1	9	1	0	84	288	1	6048	2	2	1	1	7	2	1	1
11	2	2	5	1	67.4	1488	3	16176	2	2	2	2	2.55303	1	1	3
12	2	0.75	4	1	35	948	2	2765	1	2	2	2	0.660377	1	1	2
13	2	1	13	1	61	222	1	6771	2	2	1	1	1.64865	1	1	1
14	1	12	1	0	80.6	403	1	5239	2	2	2	2	6.10606	2	1	1
15	1	7	3	1	85	54	1	5100	2	1	1	1	6.02837	2	1	1
16	2	4	3	0	86.1	309	1	8868.3	2	2	2	1	7.97222	2	1	1
17	2	3	1	1	80	303.6	1	7360	2	2	2	1	4.79042	2	1	1
18	1	0.75	2	1	14.2	164	1	1164.4	1	2	1	1	0.194254	1	1	1
19	2	7	2	0	91.4	257.6	1	10236.8	2	2	1	1	14.5079	2	1	1
20	1	0.5	10	1	57	320	1	3648	1	2	2	1	1.5	1	1	1
21	1	4	2	0	52.7	643.5	2	3425.5	1	2	2	2	1.40909	1	1	2
22	1	2	3	0	16	460	1	1840	1	2	2	2	0.219178	1	1	1
23	1	10	5	1	73	1031.8	3	11242	2	2	2	2	3.65	2	1	3
24	1	7	3	1	91.1	300.6	1	15213.7	2	2	2	1	12.831	2	1	1
25	1	9	3	1	88	768	2	22528	2	2	2	2	9.77778	2	1	2
26	1	5	3	0	80	261	1	6960	2	2	1	1	4.70588	2	1	1
27	1	7	2	0	60.9	630.5	2	3958.5	1	2	2	2	2.07143	1	1	2
28	1	5	1	1	72.5	416.5	1	3552.5	1	2	2	2	3.81579	2	1	1
29	1	5	4	1	61.9	315	1	4333	1	2	2	1	1.84226	1	1	1
30	1	5	3	1	93.1	153	1	14244.3	2	2	1	1	15.7797	2	1	1
31	1	10	1	0	83.9	793.8	2	12333.3	2	2	2	2	7.84112	2	1	2
32	2	2	3	1	74.4	129.2	1	5654.4	2	1	1	1	3.11297	2	1	1
33	2	5	1	0	83.5	568.7	2	10103.5	2	2	2	2	7.07627	2	1	2
34	2	1.5	21	1	83.7	647.9	2	17493.3	2	2	2	2	6.34091	2	1	2
35	1	2	3	1	31	880	2	2480	1	2	2	2	0.62	1	1	2
36	1	7	2	0	75.4	727.6	2	8067.8	2	2	2	2	4.23596	2	1	2
37	1	7	5	0	86	280.8	1	10062	2	2	1	1	7.41379	2	1	1
38	1	2	4	1	16	297	1	1584	1	2	1	1	0.213333	1	1	1
39	2	13	2	1	90.2	652	2	14702.6	2	2	2	2	15.5517	2	1	2
40	1	9	9	1	77	579.5	2	4697	1	2	2	2	5.92308	2	1	2
41	1	0.5	7	1	11	324	1	1188	1	2	2	1	0.135802	1	1	1
42	2	6	1	1	66.1	776	2	5288	2	2	2	2	2.7314	2	1	2
43	1	3	5	1	88	385	1	13552	2	2	2	1	9.46237	2	1	1
44	2	6	5	1	64	1066	3	8320	2	2	2	2	2.31047	1	1	3
45	2	5	11	0	67.1	1413.6	3	10199.2	2	2	2	2	2.85532	2	1	3
46	1	8	4	0	89	112	1	9968	2	1	1	1	11.125	2	1	1
47	1	1	5	1	26	440	1	5720	2	2	2	2	0.371429	1	1	1
48	2	1	4	1	50	150	1	7500	2	2	1	1	1.02041	1	1	1
49	1	3	4	1	64	109	1	6976	2	1	1	1	1.93939	1	1	1
50	1	6	2	1	65	270	1	5850	2	2	1	1	2.03125	1	1	1
51	1	15	2	1	72.1	650	2	9373	2	2	2	2	3.14847	2	1	2
52	1	10	4	1	89.8	561.6	2	21013.2	2	2	2	2	11.5128	2	1	2
53	1	2	5	1	81.8	221.2	1	6462.2	2	2	1	1	5.31169	2	1	1
54	2	1	3	1	41.6	495.9	1	3619.2	1	2	2	2	0.789374	1	1	1
55	1	2	4	1	78.5	630	2	14130	2	2	2	2	4.48571	2	1	2
56	1	6	1	0	68	854.4	2	6528	2	2	2	2	2.96943	2	1	2
57	1	1	4	1	84	840	2	12600	2	2	2	2	8.4	2	1	2
58	2	1	1	1	68	722	2	5168	2	2	2	2	3.09091	2	1	2
59	1	6	2	1	78	804	2	10452	2	2	2	2	5.2	2	1	2
60	1	5	3	1	83	533.6	2	7636	2	2	2	2	7.54545	2	1	2
61	1	1	1	1	18.4	401.2	1	2171.2	1	2	2	2	0.278788	1	1	1
62	1	9	5	1	83	66.4	1	6889	2	1	1	1	5.1875	2	1	1
63	1	5	7	0	57	166.4	1	3648	1	2	1	1	1.72727	1	1	1
64	1	2	3	1	50	120	1	6000	2	1	1	1	1.21951	1	1	1
65	2	5	2	0	84.2	999	2	18692.4	2	2	2	2	7.45133	2	1	2
66	2	4	7	1	75	798	2	9975	2	2	2	2	3.88601	2	1	2
67	1	5	1	0	52.5	774	2	4725	1	2	2	2	1.36364	1	1	2
68	1	10	1	0	75	372	1	9300	2	2	2	1	7.5	2	1	1
69	1	9	11	1	91.3	725.4	2	16981.8	2	2	2	2	18.26	2	1	2
70	1	4	1	0	79.8	520.7	2	10134.6	2	2	2	2	4.95652	2	1	2
71	2	5	2	1	78.4	215.6	1	6036.8	2	2	1	1	4.17021	2	1	1
72	2	1	2	0	24.8	509.6	2	2256.8	1	2	2	2	0.356322	1	1	2
73	1	8	1	0	83.2	460.8	1	7987.2	2	2	2	2	6.93333	2	1	1
74	2	7	4	1	52.1	812.8	2	6616.7	2	2	2	2	1.25542	1	1	2
75	2	6	11	1	86.3	802.3	2	9751.9	2	2	2	2	13.0758	2	1	2
76	1	10	9	1	79.1	806.4	2	8859.2	2	2	2	2	5.77372	2	1	2
77	2	6	1	1	66.6	1313.4	3	13253.4	2	2	2	2	2.48507	1	1	3
78	2	2	4	1	36	738	2	2952	1	2	2	2	0.782609	1	1	2
79	2	4	4	1	81.8	684.8	2	8752.6	2	2	2	2	6.9322	2	1	2
80	1	3	2	1	87.4	326.4	1	8914.8	2	2	2	1	9.29787	2	1	1
81	1	6	3	1	70.9	495	1	6381	2	2	2	2	3.00424	2	1	1
82	2	7	5	1	87	1794	4	20010	2	2	2	2	16.7308	2	1	4
83	1	3	2	1	82.8	435	1	7203.6	2	2	2	2	6.67742	2	1	1
84	2	16	5	0	49	1470	3	5145	2	2	2	2	1.58065	1	1	3
85	2	1.5	2	0	84	909	2	16968	2	2	2	2	7.30435	2	1	2
86	2	2	2	1	63.9	344.1	1	5942.7	2	2	2	1	1.97222	1	1	1
87	1	8	2	1	35	252	1	1470	1	2	1	1	0.603448	1	1	1
88	1	2	2	0	78.1	282.2	1	6482.3	2	2	1	1	4.26776	2	1	1
89	1	3	3	1	68.9	384	1	5512	2	2	2	1	2.61977	2	1	1
90	1	8	2	1	82.6	861.4	2	12059.6	2	2	2	2	7.18261	2	1	2
91	2	2	3	0	85	495	1	9350	2	2	2	2	8.09524	2	1	1
